# Supplementary material for: H2A.Z is dispensable for both basal and activated transcription in post-mitotic mouse muscles
Source: Nucleic Acids Res. 2020 Apr 8;48(9):4601–13. doi: 10.1093/nar/gkaa157 (PMC7229818; doi:10.1093/nar/gkaa157)
Supplement: gkaa157_Supplemental_Files [file gkaa157_supplemental_files.zip]

Archive with 4 entries (4 files):
- Supplementary Table 3.xlsx
- Supplementary Table 4.xlsx
- Supplementary Table 5.xlsx
- Supplementary_Material_-_Legends_-figures_-Tables.pdf
