# Supplementary material for: H2A.Z is dispensable for both basal and activated transcription in post-mitotic mouse muscles
Source: Nucleic Acids Res. 2020 Apr 8;48(9):4601–13. doi: 10.1093/nar/gkaa157 (PMC7229818; doi:10.1093/nar/gkaa157)
Supplement: gkaa157_Supplemental_Files [file gkaa157_supplemental_files.zip › Supplementary Table 3.xlsx]

## Sheet: Feuil1
Innervated vs Denervated (WT)						Innervated vs Denervated (H2A.Z dKO)						WT vs H2A.Z dKO (Innervated)						WT vs H2A.Z dKO (Denervated)
Most up-regulated in response to denervation			Most down-regulated in response to denervation			Most up-regulated in response to denervation			Most down-regulated in response to denervation			Most up-regulated in the absence of H2A.Z			Most down-regulated in the absence of H2A.Z			Most up-regulated in the absence of H2A.Z			Most down-regulated in the absence of H2A.Z
Name	log2(Den./Inn.)	P value	Name	log2(Den./Inn.)	P value	Name	log2(Den./Inn.)	P value	Name	log2(Den./Inn.)	P value	Name	log2(dKO/WT)	P value	Name	log2(dKO/WT)	P value	Name	log2(dKO/WT)	P value	Name	log2(dKO/WT)	P value
1600029D21Rik	7.46307	5.91198e-221	2310042D19Rik	-4.91991	1.62413e-135	Scn5a	7.45579	0	2310042D19Rik	-4.61327	2.02432e-119	Gm16793	2.22935	3.59712e-12	BC049352	-2.30705	5.00383e-14	Cdcp1	1.41576	0.000118226	BC049352	-2.38224	5.50478e-13
Scn5a	7.26985	0	Kcnc1	-4.73946	6.55969e-131	Gdf5	6.95249	8.03723e-173	Kcnc1	-4.54103	4.08555e-120	3830403N18Rik	1.99859	8.13182e-06	Morn4	-1.95252	8.90503e-11	Gsdma	1.40049	5.668e-05	Snph	-2.0412	1.97919e-13
Gdf5	6.80479	3.07614e-166	Fgf6	-4.31306	7.00878e-43	1600029D21Rik	6.91278	1.16269e-207	Ntf5	-4.19861	6.0352e-55	Casr	1.8731	1.01242e-16	Snph	-1.93672	1.33253e-13	1300002K09Rik	1.34673	1.54023e-12	H2afv	-1.98986	5.60859e-52
S100a8	5.36261	1.50542e-52	Gm9392	-4.1728	1.39275e-26	S100a8	6.00055	2.85879e-65	Fgf6	-4.12715	7.23265e-36	Kl	1.63723	3.38986e-06	H2afv	-1.92427	2.08035e-48	Hephl1	1.32202	1.9843e-06	Cntnap2	-1.87436	1.97283e-13
Rrad	5.3516	3.39605e-58	Atp1b4	-4.13443	2.8762e-101	Myog	5.69951	7.60978e-243	Kbtbd13	-4.01748	2.90051e-75	Fbxo47	1.62393	1.48909e-07	Cntnap2	-1.88391	7.14776e-19	Srrm4	1.30718	3.32005e-06	Morn4	-1.61818	2.32123e-08
Chrna9	5.33562	1.08169e-43	Ntf5	-3.91121	3.97368e-51	Krt18	5.64687	8.74069e-47	Atp1b4	-3.93356	2.96933e-98	Ighg2c	1.51862	0.00041048	Dach2	-1.62963	1.23056e-15	2410137F16Rik	1.30046	2.90653e-06	Hnmt	-1.48648	2.39283e-13
Krt18	5.19429	5.0183e-40	Sec14l5	-3.8326	3.17079e-117	Rrad	5.47649	6.08872e-61	Asb18	-3.89367	9.60387e-69	U12	1.42583	9.03704e-06	Syt3	-1.60968	1.15576e-13	Csrp3	1.2183	4.61768e-05	Syt3	-1.39692	1.09851e-09
Myog	5.17159	2.08809e-202	Asb18	-3.8078	2.71019e-71	Prrt3	5.18841	5.21669e-56	Sec14l5	-3.74511	3.12507e-109	SNORA53	1.38941	1.04038e-12	Aldh1a7	-1.48305	9.58163e-05	Kcne1l	1.19984	3.81099e-05	Tph1	-1.36614	6.29438e-05
Syt4	5.06958	3.07172e-63	Kbtbd13	-3.79963	9.32344e-72	Gadd45a	4.91508	3.4508e-191	D230002A01Rik	-3.69101	3.19644e-30	Apitd1	1.37024	1.50205e-05	Xlr3b	-1.4748	1.65271e-06	Casr	1.16757	2.49531e-07	Dach2	-1.33958	1.03737e-09
Gm15935	5.00109	2.05167e-54	Kcnn2	-3.61752	2.32793e-50	Cd101	4.84689	4.58984e-72	2310010M20Rik	-3.66269	7.42691e-117	mt-Tt	1.30325	0.000521693	Nat1	-1.25471	0.00083887	BC048679	1.15738	5.68863e-07	Pld5	-1.27926	9.91709e-06
Gadd45a	4.89153	6.36555e-189	Lhb	-3.60653	1.87233e-29	Chrna9	4.73656	5.37069e-35	Zfp750	-3.62832	3.78903e-20	Gins1	1.28752	2.26763e-08	Zfp286	-1.18817	6.46727e-07	Itgb1bp3	1.15153	6.37131e-07	Lrp2bp	-1.23906	6.89563e-07
Prrt3	4.81644	2.28743e-48	D230002A01Rik	-3.58927	1.72043e-30	1300002K09Rik	4.73346	6.4191e-68	Tmem25	-3.57402	2.50182e-67	SNORA66	1.17885	1.35143e-05	BC048355	-1.18245	7.08016e-10	Serpinb1a	1.14196	9.01099e-07	Ctnna3	-1.19133	9.49616e-20
Ckap2	4.77071	4.58865e-59	Zfp750	-3.56824	8.10112e-20	Ces2c	4.69361	2.6785e-34	Lrrc52	-3.53343	2.32053e-20	E130012A19Rik	1.17368	0.000192015	A930003A15Rik	-1.17451	2.33308e-05	Card14	1.09382	8.33705e-05	Kcnc3	-1.17158	0.000496137
Runx1	4.50506	7.95396e-262	A230009B12Rik	-3.52525	6.88271e-24	Gm15935	4.60409	4.58237e-58	Tecta	-3.53183	4.34576e-32	Kif20a	1.11226	3.39036e-07	Tle6	-1.16987	4.38562e-12	9430073C21Rik	1.06335	3.05698e-05	Amy1	-1.16915	4.36468e-06
Cd101	4.49947	2.32326e-62	Golga7b	-3.49872	3.24187e-47	Runx1	4.56821	3.09331e-268	A230009B12Rik	-3.48562	1.21425e-26	Snora23	1.09128	1.91879e-05	Plekhb1	-1.15574	1.21718e-22	Gm13010	1.00244	0.00036078	Tle6	-1.16874	1.35548e-12
Plekhh1	4.36755	7.00475e-35	Tecta	-3.49774	2.40061e-29	Syt4	4.4154	7.79847e-55	Gm9392	-3.44	1.28329e-18	D630024D03Rik	1.08622	0.000609613	Ankrd34a	-1.14671	0.000153325				Car11	-1.16413	1.21351e-07
Srxn1	4.36424	5.12249e-106	Hs3st5	-3.47701	1.42011e-106	Chrnd	4.32121	7.02121e-213	BY080835	-3.43418	1.70487e-51	mt-Tc	1.05943	0.000421919	Col9a1	-1.13931	0.0001114				Mtap9	-1.09441	7.39315e-08
Eda2r	4.29007	1.58151e-92	Kcna7	-3.3598	6.69556e-104	Gm16150	4.29387	1.78852e-50	2310016D23Rik	-3.41285	2.98572e-25	mt-Tq	1.05725	3.22086e-05	Car11	-1.08376	8.92744e-07				Col9a1	-1.07206	0.000804309
Blnk	4.28774	2.04389e-177	2310016D23Rik	-3.34649	1.13675e-26	Ckap2	4.18392	5.21662e-48	Golga7b	-3.35018	1.48093e-40	Hephl1	1.04477	0.00073679	Lrp2bp	-1.07972	3.60915e-07				Fam83h	-1.06315	0.000224108
Ampd3	4.1988	2.79493e-215	2310010M20Rik	-3.30905	2.90449e-97	Blnk	4.1781	9.60484e-171	Hs3st5	-3.31141	3.00891e-100	Nudt10	1.04292	4.01964e-05	Ctnna3	-1.07429	6.00915e-17				BC048355	-1.05122	1.59023e-08
Stx11	4.1807	4.93881e-90	Dok5	-3.28955	4.19303e-41	Ampd3	4.16678	1.88738e-211	Kcnn2	-3.29616	5.60051e-39	Mthfd2	1.0392	6.98553e-10	Pak1	-1.07151	3.596e-09				Zfp454	-1.00567	1.93556e-05
Lpin2	4.11649	5.01275e-154	BY080835	-3.28445	4.57313e-48	Eda2r	4.07188	1.01333e-83	Mir133a-1	-3.23376	4.9636e-16	Snora74a	1.01374	5.56714e-12	Fam189b	-1.03355	3.3868e-07
Chrnd	4.11136	2.23756e-199	B230206H07Rik	-3.2395	4.0673e-21	Fgf21	4.05538	6.25272e-27	Dusp15	-3.17448	1.99452e-16	Fam55c	1.00529	2.83297e-07	Hnmt	-1.00851	4.99318e-07
Ccl7	4.10592	1.14363e-33	Sema6c	-3.19126	1.13143e-103	Srxn1	4.05517	5.88177e-92	Pdzd7	-3.15999	2.23756e-32	BC048679	1.00178	1.59552e-05	Kcnf1	-1.00275	6.29787e-08
Tgif1	3.94651	0	B230312C02Rik	-3.14016	5.51562e-18	Ttyh1	4.04063	1.08875e-88	Lhb	-3.12466	2.06165e-21				Ush1c	-1.00056	0.000206169
Gm16150	3.94414	2.92454e-43	Helt	-3.12561	2.62132e-22	Dusp5	4.00734	1.56844e-82	Gm3235	-3.12271	2.19999e-29
Fgf21	3.8828	5.53689e-27	Dusp15	-3.11119	6.62762e-16	Lpin2	3.96381	6.20179e-143	Spink11	-3.11835	7.08887e-16
Klhdc8a	3.81826	9.89304e-46	Lrrc52	-3.10241	5.29847e-16	Cd82	3.90489	1.06047e-176	Sema6c	-3.10311	1.21452e-97
Ces2c	3.81713	3.45697e-23	Klhl34	-3.10079	6.51598e-49	Plekhh1	3.84937	2.03166e-27	Frat2	-3.10056	9.89923e-59
Ttyh1	3.80944	4.9481e-81	Pdzd7	-3.08083	6.63583e-32	Tbx10	3.84914	7.22256e-23	Lmod3	-3.10012	1.40839e-151
1110059M19Rik	3.73234	6.43888e-20	Mpz	-3.07953	2.37701e-20	Musk	3.74287	8.26894e-151	Kcna7	-3.07625	2.19269e-87
Cd82	3.71398	6.10418e-161	Frat2	-3.05208	5.52779e-59	Elf3	3.72491	5.22558e-20	Gm889	-3.01706	4.6653e-66
Ccl2	3.70197	2.59093e-37	Spinkl	-3.04097	1.43936e-16	Stx11	3.69675	1.20383e-72
Musk	3.69147	2.21624e-146	Itgb6	-3.03006	6.91469e-84	Tgif1	3.62595	0
Rhou	3.67381	2.93398e-105	Tmem25	-3.02461	7.41506e-54	Acox2	3.59534	8.5855e-38
Dusp5	3.63068	7.9935e-67	Lmod3	-3.00573	1.79004e-143	Tekt1	3.56101	7.64232e-69
Gdnf	3.59742	1.6213e-72				1110059M19Rik	3.53514	1.91835e-17
Fhl2	3.59211	3.42394e-52				Rhou	3.5211	7.06187e-97
Dusp9	3.53957	2.2125e-20				Gdnf	3.43533	5.28125e-76
Cdkn1a	3.51565	4.29496e-48				Atp13a4	3.42969	5.86523e-17
Tbx10	3.41517	9.90795e-19				E130218I03Rik	3.41914	1.88354e-16
Slc22a3	3.40659	6.82848e-30				Dusp4	3.39534	2.60038e-79
Elf3	3.38072	9.39244e-17				Dusp9	3.37766	1.43812e-18
Hdac4	3.37879	4.56199e-287				Chrna1	3.35823	4.32947e-92
Nrcam	3.35206	6.47382e-34				Hdac4	3.29391	2.67701e-274
Dusp4	3.3464	1.12888e-78				Ankrd1	3.27329	2.36922e-16
Tekt1	3.3166	9.44592e-60				Ggt6	3.20786	2.86735e-15
Acox2	3.26392	1.65176e-33				Il5	3.19509	4.35951e-16
Chrna1	3.21962	1.02908e-84				Fhl2	3.18288	4.56427e-42
Kcnn3	3.21299	1.75901e-113				Kcnn3	3.17113	2.58444e-111
Odc1	3.16792	1.48782e-60				Gm14029	3.16984	1.02025e-29
1300002K09Rik	3.11846	3.78223e-32				D730045A05Rik	3.13485	1.6393e-16
Ggt6	3.09101	4.67405e-14				Atf3	3.10602	9.95396e-23
Ankrd1	3.04846	2.20793e-14				Shroom3	3.08684	2.3866e-41
A330102I10Rik	3.03582	1.48542e-32				Trim63	3.08486	4.61178e-47
4931413K12Rik	3.03576	1.39099e-24				Dio3	3.0738	7.59626e-20
Dio3	3.01727	2.26631e-19				A330102I10Rik	3.03384	2.06061e-33
						Id2	3.02659	1.36948e-33
Supplementary table 3. Main down- and up-regulated genes in innervated and denervated CTL and dKO H2A.Z skeletal muscle from 7 week-old mice.
