# Supplementary material for: H2A.Z is dispensable for both basal and activated transcription in post-mitotic mouse muscles
Source: Nucleic Acids Res. 2020 Apr 8;48(9):4601–13. doi: 10.1093/nar/gkaa157 (PMC7229818; doi:10.1093/nar/gkaa157)
Supplement: gkaa157_Supplemental_Files [file gkaa157_supplemental_files.zip › Supplementary Table 4.xlsx]

## Sheet: Feuil1
				Family	log2(H2A.Z/Input)	P value		Class
				(CG)n	1.77125	2.51419e-23		Simple repeats (microsatellites)
				(GGCTG)n	1.60849	1.0412e-19		Endogenous retrovirus
				(CCCTG)n	1.49504	8.31859e-21		rRNA
				(CTGGGG)n	1.47026	4.27783e-17		Other
				(CCCCAG)n	1.38147	5.70461e-09
				(CAGGG)n	1.37961	8.32973e-16
				(CAG)n	1.29362	2.23496e-12
				C-rich	1.26117	9.77545e-08
				(CTG)n	1.25819	1.6852e-10
				G-rich	1.2549	1.37608e-07
				(C)n	1.20268	5.6531e-17
				(CACG)n	1.19472	3.08582e-46
				(CAGCC)n	1.17963	8.72018e-19
				(CTGTG)n	1.16294	7.21618e-39
				(CGTG)n	1.15423	3.34236e-36
				(CACCC)n	1.07396	2.41051e-18
				(CGGGG)n	1.06775	1.07837e-05
				(GGGTG)n	1.06329	2.3739e-17
				GC_rich	1.04601	1.01737e-05
				(CAGC)n	1.04076	9.35672e-14
				(CCCCG)n	1.0335	2.41158e-05
				(CCG)n	1.03258	1.037e-05
				(G)n	1.02819	9.44669e-13
				(CGG)n	1.0149	1.36619e-05
				(CCCCCA)n	1.00809	2.90998e-18
				(CCTG)n	0.999185	4.28264e-28
				(CAGG)n	0.979565	1.79225e-16
				(GCTG)n	0.947769	5.25305e-08
				(CGGG)n	0.941824	4.84353e-05
				(TGGGGG)n	0.934067	1.91278e-14
				(CACAG)n	0.91182	2.67177e-19
				RLTR46	0.905196	6.76024e-13
				(TCCCC)n	0.90101	6.50708e-16
				(GGGGA)n	0.887503	1.29228e-10
				(CAGAG)n	0.86139	7.19815e-09
				(CTCTG)n	0.848076	1.03991e-06
				(TCTCCC)n	0.841958	2.4894e-12
				(GGGAGA)n	0.828463	4.78467e-15
				(GGA)n	0.810794	2.53745e-14
				(TCC)n	0.786075	5.90188e-07
				(CCCCCT)n	0.785616	3.88872e-08
				RLTR44E	0.783673	3.94073e-13
				LSU-rRNA_Hsa	0.744867	0.000864673
				RLTR44D	0.744838	7.93268e-09
				SSU-rRNA_Hsa	0.740275	0.00283071
				RLTR44C	0.735063	2.47422e-15
				(TCCC)n	0.730496	1.20886e-13
				(GGGA)n	0.724782	5.29086e-16
				(AGGGGG)n	0.718581	4.30567e-06
				RLTRETN_Mm	0.675861	2.34956e-28
				RLTR10A	0.673919	1.7084e-29
				RLTR44A	0.656089	6.55515e-14
				(TCTCC)n	0.648647	5.45918e-08
				(GGAGA)n	0.630984	2.42768e-05
				(CAGTG)n	0.627964	0.000118189
				RLTR44B	0.625318	3.53007e-11
				RLTR27	0.624234	6.63751e-29
				IAPLTR1a_Mm	0.61373	1.86114e-45
				(TGG)n	0.6062	4.82394e-37
				RMER17B	0.6025	1.03636e-35
				MMVL30-int	0.600307	1.66061e-09
				RLTR4_MM-int	0.592999	2.70458e-36
				(TTCCC)n	0.592465	2.27529e-06
				(CCA)n	0.589743	1.00438e-34
				ZP3AR	0.578744	3.43443e-26
				(GTGTG)n	0.558202	8.0878e-06
				RMER21A	0.556509	2.90509e-15
				RMER17D2	0.553116	4.79097e-17
				RMER13B	0.549217	1.13102e-43
				(GGGAA)n	0.543996	1.97916e-05
				RLTR4_Mm	0.530676	1.69248e-10
				RLTR9F	0.529514	1.55938e-13
				IAPLTR2_Mm	0.521689	5.66208e-15
				RMER17A	0.518821	3.98535e-20
				RMER17A2	0.513811	1.65635e-20
				IAPLTR2a	0.509541	8.47168e-18
				(CACAC)n	0.507978	8.34742e-05
				IAPLTR1_Mm	0.504041	1.36174e-22
Supplementary table 4: repetitive elements enriched in H2A.Z. The majority of significantly H2A.Z-enriched repeats (log2 enrichment > 0.5 and P value < 10-2) belongs to the simple repeats and endogenous retrovirus classes of repetitive elements.
