# Supplementary material for: H2A.Z is dispensable for both basal and activated transcription in post-mitotic mouse muscles
Source: Nucleic Acids Res. 2020 Apr 8;48(9):4601–13. doi: 10.1093/nar/gkaa157 (PMC7229818; doi:10.1093/nar/gkaa157)
Supplement: gkaa157_Supplemental_Files [file gkaa157_supplemental_files.zip › Supplementary Table 5.xlsx]

## Sheet: Feuil1
Innervated vs Denervated (WT)						Innervated vs Denervated (H2A.Z dKO)						WT vs H2A.Z dKO (Innervated)						WT vs H2A.Z dKO (Denervated)
Most up-regulated in response to denervation			Most down-regulated in response to denervation			Most up-regulated in response to denervation			Most down-regulated in response to denervation			Most up-regulated in the absence of H2A.Z			Most down-regulated in the absence of H2A.Z			Most up-regulated in the absence of H2A.Z			Most down-regulated in the absence of H2A.Z
Name	log2(Den./Inn.)	P value	Name	log2(Den./Inn.)	P value	Name	log2(Den./Inn.)	P value	Name	log2(Den./Inn.)	P value	Name	log2(dKO/WT)	P value	Name	log2(dKO/WT)	P value	Name	log2(dKO/WT)	P value	Name	log2(dKO/WT)	P value
MLT1H	1.82696	4.0652e-30	L1Md_F3	-0.659305	0.00975056	MLT1H	1.7098	2.25231e-26	(TCG)n	-0.692553	0.000413829	tRNA-Gln-CAA_	0.742037	0.0115108
RLTR6_Mm	1.46487	7.17039e-18	MER45B	-0.571376	0.0431192	RLTR6_Mm	1.29132	7.52353e-14	tRNA-Gln-CAA_	-0.582719	0.007331
U3	1.44101	0.00749524	(TCG)n	-0.542593	0.00362563	MIR3	0.889935	1.80928e-11
GSAT_MM	1.36859	0.00574664				RMER6D	0.884997	9.24687e-10
RMER6D	1.11861	1.07374e-15				MLT1H-int	0.82678	1.11491e-06
MLT1H-int	0.991096	1.18867e-09				YREP_Mm	0.756145	4.29521e-09
RLTR6-int	0.915693	1.90298e-09				Charlie13a	0.743264	3.71332e-06
YREP_Mm	0.910181	3.71366e-13				(TCCCC)n	0.724619	2.02455e-06
MIR3	0.895116	1.05967e-11				MURVY-int	0.713679	0.000521722
(TCTCC)n	0.878678	2.96578e-08				IAPEz-int	0.699909	3.43658e-07
RLTR13D4	0.848539	7.1663e-05				(TCTCC)n	0.699215	2.9751e-05
MURVY-int	0.845615	1.22371e-05				RLTR1D	0.687935	0.00080239
(GGAGAA)n	0.841645	1.18867e-09				MuLV-int	0.675979	0.000204263
RNERVK23-int	0.836555	1.04161e-05				(GGAGAA)n	0.675421	2.88039e-06
MERVK26-int	0.829114	0.000143076				RLTR6-int	0.606915	0.000283231
IAPLTR3-int	0.818179	0.000174855				L1MD3	0.573798	1.51405e-05
IAPEz-int	0.807747	1.18867e-09				BLACKJACK	0.566282	0.00232091
Charlie13a	0.799232	3.31149e-07				IAPLTR1_Mm	0.565959	0.000575529
RMER6C	0.785059	1.74019e-07				RMER6C	0.553853	0.000685447
MuLV-int	0.776691	7.61743e-06				MER58D	0.533193	0.00404166
U2	0.774923	2.57488e-06				U2	0.533028	0.00304496
MamRep605	0.77181	1.28e-05				LTR50	0.528509	0.000523231
ETnERV3-int	0.756188	6.3221e-05				RLTR13D4	0.522997	0.033349
L1MD3	0.748159	1.90298e-09				(CAT)n	0.517346	0.000167158
Charlie6	0.724489	1.26522e-05				(CACAG)n	0.512335	0.00182751
BLACKJACK	0.72012	2.68395e-05				LTR33A_	0.506063	0.00087902
RLTR44-int	0.70375	0.00160223
IAPLTR1_Mm	0.682065	1.11829e-05
MLT2C1	0.680451	3.6202e-05
(CAT)n	0.663952	2.50073e-07
IAPEY2_LTR	0.659444	0.018535
LTR33A_	0.657299	3.86591e-06
L1M3e	0.653215	5.05368e-06
RMER17D	0.641631	8.77457e-06
IAP-d-int	0.636536	0.00150955
RLTR45-int	0.635844	4.40035e-05
RLTR31B_Mm	0.625035	0.000143076
ETnERV2-int	0.621384	0.000908881
Lx2A	0.612644	0.000655656
U17	0.598039	0.0207359
MER47B	0.592658	0.000267955
L1_Mur2	0.583285	0.00131293
ORR1A2-int	0.575306	0.000207459
RLTR13D2	0.568714	0.000318327
RMER20B	0.562755	0.000368956
RLTR26	0.560226	0.000150209
MLT2C2	0.557372	0.00138921
Looper	0.555919	0.00162811
MMERGLN-int	0.555195	0.000818056
LTR50	0.554623	0.000143076
7SLRNA	0.552893	0.0251461
RLTR31_Mur	0.550671	0.00296843
MER58D	0.540136	0.00164616
Zaphod	0.539958	0.00160223
MER68	0.539722	7.31822e-05
L1_Mur1	0.537208	0.00210889
MurERV4_19-int	0.534785	0.00149371
RLTR12B	0.534628	0.000368956
Cheshire	0.532077	2.68395e-05
RLTR9D	0.530894	0.000678376
ORR1D-int	0.530607	0.00423902
Charlie12	0.528481	0.000311231
RLTR21	0.525932	0.00131293
LTR37A	0.519033	0.00527175
MER44C	0.518986	0.00177378
RLTR31A_Mm	0.518301	0.000410608
MYSERV16_I-int	0.516426	0.0017485
(TGGGGG)n	0.513266	0.000267955
RLTR18-int	0.509869	0.0017485
MERVL-int	0.508554	0.000141672
ORR1A3-int	0.503634	0.000931458
U6	0.501718	0.000563194
Supplementary table 5: main down- and up-regulated repetitive DNA element families in innervated and denervated CTL and dKO H2A.Z skeletal muscle from 7 week-old mice.
